# Supplementary material for: Neuroprotective effects of traditional Chinese medicine formulas in animal models of retinal degenerative diseases: a systematic review and meta-analysis
Source: Front Pharmacol. 2026 Jan 7;16:1695150. doi: 10.3389/fphar.2025.1695150 (PMC12819594; doi:10.3389/fphar.2025.1695150)
Supplement: Supplementary file 1 [file Table2.xlsx]

## Sheet: Sheet1
Supplementary Table 2.The results of the SYRCLE’s assessment
No.	Included studies	1. Selection bias						2. Performance bias				3. Detection bias				4. Attrition bias		5. Reporting bias		6.Other bias
		1.1 Sequence generation	1.1 Original source	1.2 Baseline characteristics	1.2 Original source	1.3 Allocation concealment	1.3 Original source	2.1 Random housing	2.1 Original source	2.2 Blinding	2.2 Original source	3.1 Random outcome assessment	3.1 Original source	3.2 Blinding	3.2 Original source	4.1 Incomplete outcome data	4.1 Original source	5.1 Selective outcome reporting	5.1 Original source	6.1 Other sources of bias	6.1 Original source
1	Liu QZ 2024[21]	high risk	The randomization procedure was not described.	unclear	The provided information is insufficient	unclear	The provided information is insufficient	low risk	The methods for animal housing and feeding were described.	high risk	Blinding procedures were not described	unclear	The available data were inadequate to allow a proper assessment	high risk	Blinding procedures were not described.	low risk	No dropouts or missing data among animals were documented	low risk	Results demonstrated concordance with the predetermined measures	low risk	No additional substantial biases were detected
2	Miao ML 2023[26]	low risk	Random number table method	unclear	The provided information is insufficient	unclear	The provided information is insufficient	low risk	The methods for animal housing and feeding were described	high risk	Blinding procedures were not described	high risk	The randomization of animals for outcome evaluation was not clearly stated.	high risk	Blinding procedures were not described.	low risk	No dropouts or missing data among animals were documented	low risk	Results demonstrated concordance with the predetermined measures	low risk	No additional substantial biases were detected
3	Ding YH 2023[36]	unclear	The provided information is insufficient	unclear	The provided information is insufficient	unclear	The provided information is insufficient.	low risk	The methods for animal housing and feeding were described.	high risk	Blinding procedures were not described.	high risk	The randomization of animals for outcome evaluation was not clearly stated.	high risk	Blinding procedures were not described.	low risk	No dropouts or missing data among animals were documented	low risk	Results demonstrated concordance with the predetermined measures	low risk	No additional substantial biases were detected
4	Shi Jian 2022[25]	low risk	Random number table method	unclear	The provided information is insufficient	unclear	The provided information is insufficient.	high risk	The methods for animal housing and feeding were not described.	high risk	Blinding procedures were not described.	high risk	The randomization of animals for outcome evaluation was not clearly stated.	high risk	Blinding procedures were not described.	low risk	No dropouts or missing data among animals were documented	low risk	Results demonstrated concordance with the predetermined measures	low risk	No additional substantial biases were detected
5	Shi Jian 2022[24]	low risk	Random number table method	unclear	The provided information is insufficient	unclear	The provided information is insufficient.	high risk	The methods for animal housing and feeding were not described.	high risk	Blinding procedures were not described.	high risk	The randomization of animals for outcome evaluation was not clearly stated.	high risk	Blinding procedures were not described.	low risk	No dropouts or missing data among animals were documented	low risk	Results demonstrated concordance with the predetermined measures	low risk	No additional substantial biases were detected
6	Chen Yao 2021[17]	unclear	The provided information is insufficient	unclear	The provided information is insufficient	unclear	The provided information is insufficient.	low risk	The methods for animal housing and feeding were described.	high risk	Blinding procedures were not described.	high risk	The randomization of animals for outcome evaluation was not clearly stated.	high risk	Blinding procedures were not described.	low risk	No dropouts or missing data among animals were documented	low risk	Results demonstrated concordance with the predetermined measures	low risk	No additional substantial biases were detected
7	Xu Kai 2021[15]	low risk	Random number table method	unclear	The provided information is insufficient	unclear	The provided information is insufficient.	high risk	The methods for animal housing and feeding were not described.	high risk	Blinding procedures were not described.	high risk	The randomization of animals for outcome evaluation was not clearly stated.	high risk	Blinding procedures were not described.	low risk	No dropouts or missing data among animals were documented	low risk	Results demonstrated concordance with the predetermined measures	low risk	No additional substantial biases were detected
8	Fang YW 2020[23]	unclear	The provided information is insufficient	unclear	The provided information is insufficient	unclear	The provided information is insufficient.	low risk	The methods for animal housing and feeding were described.	high risk	Blinding procedures were not described.	unclear	The available data were inadequate to allow a proper assessment.	high risk	Blinding procedures were not described.	low risk	No dropouts or missing data among animals were documented	low risk	Results demonstrated concordance with the predetermined measures	low risk	No additional substantial biases were detected
9	Che HX 2020[35]	high risk	he randomization procedure was not described.	unclear	The provided information is insufficient	unclear	The provided information is insufficient.	low risk	The methods for animal housing and feeding were described.	high risk	Blinding procedures were not described.	high risk	The randomization of animals for outcome evaluation was not clearly stated.	high risk	Blinding procedures were not described.	low risk	No dropouts or missing data among animals were documented	low risk	Results demonstrated concordance with the predetermined measures	low risk	No additional substantial biases were detected
10	Wu ZZ 2019[27]	unclear	The provided information is insufficient	unclear	The provided information is insufficient	unclear	The provided information is insufficient.	low risk	The methods for animal housing and feeding were described.	high risk	Blinding procedures were not described.	high risk	The randomization of animals for outcome evaluation was not clearly stated.	high risk	Blinding procedures were not described.	low risk	No dropouts or missing data among animals were documented	low risk	Results demonstrated concordance with the predetermined measures	low risk	No additional substantial biases were detected
11	Bao MJ 2018[34]	unclear	The provided information is insufficient	unclear	The provided information is insufficient	unclear	The provided information is insufficient.	high risk	The methods for animal housing and feeding were not described.	high risk	Blinding procedures were not described.	unclear	The available data were inadequate to allow a proper assessment.	high risk	Blinding procedures were not described.	low risk	No dropouts or missing data among animals were documented	low risk	Results demonstrated concordance with the predetermined measures	low risk	No additional substantial biases were detected
12	Qin YL 2018[31]	low risk	Random number table method	unclear	The provided information is insufficient	unclear	The provided information is insufficient.	low risk	The methods for animal housing and feeding were described.	high risk	Blinding procedures were not described.	high risk	The randomization of animals for outcome evaluation was not clearly stated.	high risk	Blinding procedures were not described.	low risk	No dropouts or missing data among animals were documented	low risk	Results demonstrated concordance with the predetermined measures	low risk	No additional substantial biases were detected
13	Hou Le 2017[14]	unclear	The provided information is insufficient	unclear	The provided information is insufficient	unclear	The provided information is insufficient.	high risk	The methods for animal housing and feeding were not described.	high risk	Blinding procedures were not described.	high risk	The randomization of animals for outcome evaluation was not clearly stated.	high risk	Blinding procedures were not described.	low risk	No dropouts or missing data among animals were documented	low risk	Results demonstrated concordance with the predetermined measures	low risk	No additional substantial biases were detected
14	Xu Zhao 2016[29]	unclear	The provided information is insufficient	unclear	The provided information is insufficient	unclear	The provided information is insufficient.	high risk	The methods for animal housing and feeding were not described.	low risk	Blinding procedures were described.	high risk	The randomization of animals for outcome evaluation was not clearly stated.	high risk	Blinding procedures were not described.	low risk	No dropouts or missing data among animals were documented	low risk	Results demonstrated concordance with the predetermined measures	low risk	No additional substantial biases were detected
15	Yao Qing 2012[20]	unclear	The provided information is insufficient	unclear	The provided information is insufficient	unclear	The provided information is insufficient.	low risk	The methods for animal housing and feeding were described.	high risk	Blinding procedures were not described.	high risk	The randomization of animals for outcome evaluation was not clearly stated.	high risk	Blinding procedures were not described.	low risk	No dropouts or missing data among animals were documented	low risk	Results demonstrated concordance with the predetermined measures	low risk	No additional substantial biases were detected
16	Wang YQ 2011[37]	unclear	The provided information is insufficient	unclear	The provided information is insufficient	unclear	The provided information is insufficient.	low risk	The methods for animal housing and feeding were described.	high risk	Blinding procedures were not described.	high risk	The randomization of animals for outcome evaluation was not clearly stated.	high risk	Blinding procedures were not described.	low risk	No dropouts or missing data among animals were documented	low risk	Results demonstrated concordance with the predetermined measures	low risk	No additional substantial biases were detected
17	Sun Juan 2010[18]	unclear	The provided information is insufficient	unclear	The provided information is insufficient	unclear	The provided information is insufficient.	high risk	The methods for animal housing and feeding were not described.	high risk	Blinding procedures were not described.	high risk	The randomization of animals for outcome evaluation was not clearly stated.	high risk	Blinding procedures were not described.	low risk	No dropouts or missing data among animals were documented	low risk	Results demonstrated concordance with the predetermined measures	low risk	No additional substantial biases were detected
18	Deng Hui 2010[30]	unclear	The provided information is insufficient	unclear	The provided information is insufficient	unclear	The provided information is insufficient.	low risk	The methods for animal housing and feeding were described.	high risk	Blinding procedures were not described.	high risk	The randomization of animals for outcome evaluation was not clearly stated.	high risk	Blinding procedures were not described.	low risk	No dropouts or missing data among animals were documented	low risk	Results demonstrated concordance with the predetermined measures	low risk	No additional substantial biases were detected
19	Cui HP 2009[28]	unclear	The provided information is insufficient	unclear	The provided information is insufficient	unclear	The provided information is insufficient.	low risk	The methods for animal housing and feeding were described.	high risk	Blinding procedures were not described.	high risk	The randomization of animals for outcome evaluation was not clearly stated.	high risk	Blinding procedures were not described.	low risk	No dropouts or missing data among animals were documented	low risk	Results demonstrated concordance with the predetermined measures	low risk	No additional substantial biases were detected
20	Ye HJ 2004[22]	unclear	The provided information is insufficient	unclear	The provided information is insufficient	unclear	The provided information is insufficient.	high risk	The methods for animal housing and feeding were not described.	high risk	Blinding procedures were not described.	high risk	The randomization of animals for outcome evaluation was not clearly stated.	high risk	Blinding procedures were not described.	low risk	No dropouts or missing data among animals were documented	low risk	Results demonstrated concordance with the predetermined measures	low risk	No additional substantial biases were detected
21	Zhang Cai 2009[19]	unclear	The provided information is insufficient	unclear	The provided information is insufficient	unclear	The provided information is insufficient.	high risk	The methods for animal housing and feeding were not described.	high risk	Blinding procedures were not described.	high risk	The randomization of animals for outcome evaluation was not clearly stated.	high risk	Blinding procedures were not described.	low risk	No dropouts or missing data among animals were documented	low risk	Results demonstrated concordance with the predetermined measures	low risk	No additional substantial biases were detected
22	ChenYing 2006[16]	unclear	The provided information is insufficient	unclear	The provided information is insufficient	unclear	The provided information is insufficient	high risk	The methods for animal housing and feeding were not described.	high risk	Blinding procedures were not described.	high risk	The randomization of animals for outcome evaluation was not clearly stated.	high risk	Blinding procedures were not described.	low risk	No dropouts or missing data among animals were documented	low risk	Results demonstrated concordance with the predetermined measures	low risk	No additional substantial biases were detected
23	Ma Shan 2005[32]	unclear	The provided information is insufficient	unclear	The provided information is insufficient	unclear	The provided information is insufficient.	low risk	The methods for animal housing and feeding were described.	high risk	Blinding procedures were not described.	high risk	The randomization of animals for outcome evaluation was not clearly stated.	high risk	Blinding procedures were not described.	low risk	No dropouts or missing data among animals were documented	low risk	Results demonstrated concordance with the predetermined measures	low risk	No additional substantial biases were detected
24	Yang XY 2003[33]	unclear	The provided information is insufficient	unclear	The provided information is insufficient	unclear	The provided information is insufficient.	low risk	The methods for animal housing and feeding were described.	high risk	Blinding procedures were not described.	high risk	The randomization of animals for outcome evaluation was not clearly stated.	high risk	Blinding procedures were not described.	low risk	No dropouts or missing data among animals were documented	low risk	Results demonstrated concordance with the predetermined measures	low risk	No additional substantial biases were detected
