# Supplementary material for: Neuroprotective effects of traditional Chinese medicine formulas in animal models of retinal degenerative diseases: a systematic review and meta-analysis
Source: Front Pharmacol. 2026 Jan 7;16:1695150. doi: 10.3389/fphar.2025.1695150 (PMC12819594; doi:10.3389/fphar.2025.1695150)
Supplement: Supplementary file 2 [file Table3.xlsx]

## Sheet: Sheet1
	Supplementary Table 3.The results of consistency assumption
No.	Indicators	ΔDIC	Statistical inconsistency
1	BDNF	0.3	NO
2	GFAP	0.6	NO
3	SOD	0.3	NO
4	Retinal apoptotic cell counts	0.1	NO
5	Caspase-3	0.7	NO
6	ERG-a wave	0.2	NO
7	ERG-b wave	0.2	NO
8	Retinal thickness	0.1	NO
9	RGC counts	0.5	NO
