# Supplementary material for: Neuroprotective effects of traditional Chinese medicine formulas in animal models of retinal degenerative diseases: a systematic review and meta-analysis
Source: Front Pharmacol. 2026 Jan 7;16:1695150. doi: 10.3389/fphar.2025.1695150 (PMC12819594; doi:10.3389/fphar.2025.1695150)
Supplement: Supplementary file 4 [file Table1.xlsx]

## Sheet: Sheet2
Supplementary Table 1.The results of the Begg's test and Egger's test
No.	Outcomes	Begg's test(Pr > |z|)	Egger's test(Pr > |t|)
1	RGC counts	1	0.768
2	GFAP	0.368	0.164
3	BDNF	1	0.504
4	CNTF	1	0.817
5	Caspase-3	1	/
6	Retinal apoptotic cell counts	0.806	0.955
7	SOD	1	/
8	ERG-a wave	0.007	0.002
9	ERG-b wave	0.063	0.011
10	Retinal thickness	0.452	0.231
